# Supplementary material for: High-throughput behavioral screen in C. elegans reveals Parkinson’s disease drug candidates
Source: Commun Biol. 2021 Feb 15;4:203. doi: 10.1038/s42003-021-01731-z (PMC7884385; doi:10.1038/s42003-021-01731-z)
Supplement: Supplementary file 5 — Supplementary Data 1 [file 42003_2021_1731_MOESM5_ESM.xlsx]

## Sheet: a
Source Data for Fig. 2b: Comparison of manual hand-counting (left) versus software analysis (right) for the same set of 30s videos of vehicle-treated worms showed significant curling detected by both methods.
Videos Manual				Videos Automated
Control	bcat-1			Control	bcat-1
20.8436	33.6903			11.5894	23.3607
15.0778	39.2935			4.97738	22.1805
15.6979	32.8567			8.61244	11.3924
17.91	42.8355			18.2222	25.7862
12.9963	29.1254			8.45771	16.3636
15.3299	24.7168			6.55738	9.52381
11.2473	28.4018			3.62903	21.267
8.64194	27.7993			1.53846	19.0244
12.4282	41.6963			6.63265	31.6964
11.0417	43.6686			6.03155	30.622

## Sheet: b
Source Data for Fig. 2c: Comparison of automated analysis of 30s videos (left) versus snapshots (right) showed that snapshots are sufficient to detect a significant difference between bcat-1(RNAi) and control.
Videos Automated				Snapshot Automated
Control	bcat-1			Control	bcat-1
14.63	23.24			32.432	38.235
24.35	26.06			28	54.054
40.54	56.22			9.2437	35.036
30.4	65.82			22.222	40
43.08	47.15			25.424	41.304
42.5	38.76			21.053	30.159
26.87	50.49				32.143
24.73	47.68
8.725	52.75

## Sheet: c
Source Data for Fig. 2d: Meta-analysis of curling categories across 14 experiments showed Coiled posture distinguish spasm-like ‘curling’ motor defect of vehicle-treated bcat-1(RNAi) worms with greater mean ratios of bcat-1 to control than that of Curled and Near-curled.
Control	bcat-1	Control	bcat-1	Control	bcat-1
Coiled	Coiled	Curled	Curled	Near-curled	Near-Curled
5.55556	11.579	5.55556	2.10526	4.16667	21.0526
3.15789	10.5769	4.21053	8.65385	9.47368	14.4231
1.88679	11.9266	2.83019	5.50459	15.0943	11.9266
0	6.03448	2.43902	6.03448	4.87805	11.2069
0	8.64198	10.5263	2.46914	10.5263	8.64198
2.11268	13.1313	0	8.08081	7.74648	10.101
0	8.57143	6.50406	4.7619	4.87805	21.9048
3.94737	11.6402	4.65116	10.8108	6.57895	13.7566
0	9.69697	1.78571	7.93651	3.0303	14.5455
4.16667	6.38298	8.69565	11.4942	4.16667	14.8936
0	8.10811	1.51515	8.47458	2.08333	9.00901
0	10.1695	2.12766	13.7255	9.67742	11.0169
10.4651	6.45161	12.5	8.48485	17.4419	16.129
3.57143	11.1111	9.43396	10	10.7143	10.1852
4.34783	10.6667	5.26316	6.87831	18.8406	16.6667
0	19.8198	1.51515	6.66667	9.09091	7.20721
6.38298	18.6508	0	2.83688	38.2979	16.6667
12.5	13.2184	0	3.6036	12.5	18.9655
1.88679	11.2994	3.22581	8.47458	11.3208	18.0791
0	23.0392	0	3.22581	3.15789	14.7059
0	22.4242	3.75	4.62963	25.625	16.3636
0	27	0	8	0.900901	12
0	30.0752	4	6.01504	20	3.7594
0	24.3056	7.63359	14.5833	11.4504	11.8056
0	23.2558	1.08696	6.20155	16.3043	8.52713
1.68067	13.0435	9.2437	13.913	12.605	14.7826
1.72414	10.8696	5.17241	2.17391	13.7931	10.1449
0.990099	27.4854	1.9802	7.01754	14.8515	8.18713
7.75862	9.65909	7.75862	8.52273	23.2759	13.0682
0	4.7619	2.32558	12.1693	19.7674	26.455
1.78571	22.3603	2.67857	8.69565	8.03571	11.1801
8.21918	8.82353	9.58904	10.2941	2.73973	11.7647
3.06122	9.71429	6.12245	4	10.2041	11.4286
3.06122	10.3896	2.04082	6.49351	5.10204	10.3896
3.00752	13.0841	6.01504	2.80374	15.7895	12.1495
1.04167	5.55556	3.125	11.1111	6.25	4.62963
5.30303	6.25	6.06061	10.625	9.09091	13.75
2.53165	20.4819	8.86076	10.241	12.6582	16.8675
1.35135	10	6.75676	4	8.10811	4
1.7094	10.7143	5.98291	9.82143	8.54701	13.3929
2.73973	11.6279	5.47945	22.093	8.21918	25.5814
3.0303	8.33333	3.0303	9.375	4.54545	16.6667
3.5461	7.05882	3.5461	9.41177	14.1844	10.5882
1.36986	15.3846	2.73973	16.9231	12.3288	15.3846
3.84615	0	1.92308	0	11.5385	0
8.4507	9.09091	6.10329	9.09091	10.7981	9.09091
3.22581	9.80392	1.07527	13.7255	13.9785	9.80392
4.78469	16.4948	5.74163	14.433	19.6172	7.2165
4.8	2.04082	4	10.2041	21.6	10.2041
16.4179	12.766	4.47761	7.44681	10.4478	8.51064
6.25	6.22837	8.03571	6.92042	20.5357	13.4948
2.73973	4.54545	1.36986	4.54545	13.6986	16.7832
3.07692	15.0794	1.53846	4.7619	12.3077	14.2857
2.7027	5.04202	5.40541	5.04202	20.2703	14.2857
2.17391	1.91083	2.17391	3.18471	15.2174	7.64331
2.32558	9.23913	6.20155	8.69565	10.0775	12.5
10	7.57576	1.42857	6.06061	11.4286	19.697
4.16667	20.4724	5.20833	9.44882	2.08333	6.29921
1.72414	14.4068	4.31034	8.47458	10.3448	17.7966
0	5.51724	8.82353	6.2069	11.7647	21.3793
1.63934	12.8049	4.91803	6.70732	4.91803	16.4634
1.9802	7.27273	1.9802	14.5455	2.9703	19.0909
0	12.6984	0	4.7619	0	22.2222
4.12371	4.7619	0	4.7619	7.2165	15.2381
0.813008	15.493	2.43902	8.4507	7.31707	21.1268
0	11.6438	5.76923	8.21918	7.69231	19.863
5.92593	11.2069	6.89655	9.48276	19.8276	17.2414
3.4188	19.1083	5.10949	3.82166	8.0292	17.8344
8.60215	11.7978	5.07246	7.30337	10.8696	10.6742
1.14942	1.90476	4.31034	1.90476	8.62069	12.381
3.0303	11.3636	3.75	4.54545	7.5	12.5
5.50459	15.1786	1.72414	9.55414	7.75862	14.6497
9.09091	16.2791	3.84615	7.2	7.69231	16.8
0	13.0769	1.08696	10.9375	8.69565	15.625
6.03448	14.0625	2.22222	8.49057	7.77778	15.0943
5.83942	24.3243	4.7619	7.46269	8.33333	22.3881
5.7971	17.2662	4	10.1852	12	18.5185
4.31034	18.4211	2.58621	7.14286	12.069	4.7619
7.5	15.2778	5.26316	12.7907	8.42105	16.8605
6.89655	4.73373	0	12.7388	6.45161	8.9172
7.69231	11.465	7.76699	12.3762	8.73786	11.8812
4.34783	11.2	2.41935	11.236	9.67742	19.1011
4.44444	6.25	3.22581	13.2075	4.30107	14.4654
1.19048	8.49057	6.25	15.0943	6.25	16.0377
8	13.4328	3.4188	17.5572	11.1111	14.5038
1.72414	15.7407	4	0	0	19.4444
3.15789	30.9524	3.7037	2.91262	4.44444	11.6505
0	18.6046	5.98291	6.58683	13.6752	10.7784
1.94175	18.4713	6.45161	8.57143	7.52688	13.3333
0.806452	16.8317	5.74713	11.1111	5.74713	0
0	14.6067	4.0404	14.4927	3.0303	11.5942
0	9.43396	7.33945	12	8.25688	8
4.2735	13.2075	10.9091	10.7143	3.63636	9.82143
0	16.7939	3.79747	8.37209	7.59494	13.9535
	0		6.92308		17.6923
	7.76699		7.8125		17.7083
	6.58683		9.72973		10.2703
	4.7619		5.03597		23.741
	5.55556		7.36842		15.2632
	4.34783		10.4167		20.8333
	20		5.91716		14.7929

## Sheet: d
Source Data for Fig. 2e: The difference between control and bcat-1 in terms of % worms in Coiled postures diminishes with time after transferring animals into liquid buffer.
Time(min)	Bcat-1 to Control mean ratio
3	5.97759
13	6.83476
39	3.86555
50	3.31967
60	4.72045
3	4.79762
18	8.4933
33	7.22798
48	1.90171
65	2.13162
3	3.5011
13	3.53975
23	2.63687
33	1.97892
43	10.3625
3	4.50602
14	3.48688
24	4.61162
34	2.98246
44	4.89735
3	2.08696
15	3.97727
27	3.95348
39	2.46899
51	1.77592
63	3.36854
3	3.79804
16	5.79641
27	3.28101
37	5.34533
3	2.43876
14	1.98501
26	1.71191
39	1.01106
50	1.10222
62	1.25878
76	2.55634
87	1.78676
3	3.4314
16	3.51984
29	4.20714
41	8.50168
53	9.7745
66	4.33972
78	3.1416
3	9.80645
17	1.9649
33	11.4538
47	2.78014
3	2.97493
16	1.27679
26	1.12559
36	1.64155
46	1.50357
56	1.14393
70	0.945689
81	1.94241
94	1.48118
104	1.81558
3	8.06
15	3.47469
28	2.86813
39	4.31599
54	1.3262
66	1.54298
78	1.3125
3	2.20225
9	2.1466
21	1.22419
34	1.28385
60	2.03182
73	1.67281
85	2.48191
3	4.76244
19	5.4
30	1.4502
42	3.08889
56	3.33177
94	4.3204
109	2.23565

## Sheet: e
Souce Data for Fig. 3a: Current Parkinson’s therapies, Selegiline (monoamine oxidase inhibitor, an enhancer of dopaminergic signaling) and Trihexyphenidyl (anticholinergic), administered on bcat-1 RNAi-fed worms on day 4 of adulthood improved motor function by 50% and 42%, respectively.
bcat-1 + Vehicle	bcat-1 + Selegiline	bcat-1 + Trihexyphenidyl
7.86517	4.84849	5.32643
11.8881	4.44444	1.62955
10.219	1.90476	4.00978
4.28571	3.84615	2.7242
8.78378	0	4.47206
		2.90139
		6.00792

## Sheet: f
Source Data for Fig. 3b: High-throughput screen of 50 FDA-approved drugs for those that improve motor function in bcat-1(RNAi) worms.
Enasidenib	Ethosuximide	Metformin	Nitisinone	Felodipine	Quetiapine	Cytarabine	Tedizolid	Acyclovir	Zolmitriptan	Sapropterin	Desipramine	Milnacipran	Atropine	Quinidine	Levetiracetam	Riluzole	Cobicistat	Hydroxyzine	Prednisone	Thiamine	Tizanidine	Betaxolol	Fingolimod	Dimethyl fumarate	Disulfiram	Flumazenil	Epirubicin	Memantine	Scopolamine	Pitavastatin	Asenapine	Doxylamine	Abiraterone	Mitoxantrone	Bedaquiline	Naltrexone	Guanfacine	Linagliptin	Fenofibric acid	Clonidine	Fluphenazine	Valproic acid	Chlorzoxazone	Nortriptyline	Naratriptan	Donepezil	Vecuronium	Carbamazepine	Vigabatrin
42.2019	45.5639	47.792	47.8219	49.0852	57.497	57.8731	60.3641	69.4512	73.0731	73.7696	75.5401	77.3156	78.3339	79.0416	79.6649	81.1601	81.2084	82.314	82.7334	83.2804	83.5939	85.2023	85.4036	85.9293	86.1075	86.4539	90.3055	90.332	91.4752	92.0792	92.6682	93.295	93.3162	93.6574	94.1201	96.216	96.7161	100.635	101.999	105.664	106.158	107.449	107.98	110.938	113.603	118.984	125.959	151.972	167.434
81.1271	66.1143	8.57348	51.7413	60.2167	50.9667	21.7417	78.5574	86.7373	50.3226	66.2684	122.237	44.7557	54.6811	51.7051	122.738	37.7066	64.1592	52.1499	85.2023	117.672	116.039	72.5371	70.1666	73.1121	220.592	109.173	119.778	28.46	62.6938	155.19	90.8134	123.476	109.952	83.871	62.4568	64.5605	110.961	102.632	86.5457	127.803	89.852	104.663	153.465	92.4951	100.057	131.167	222.661	154.91	175.345
47.7094	50.0866	10.2997	21.4819	17.1083	5.54971	85.6668	68.861	79.2848	61.3957	59.6416	46.2432	88.5592	127.589	66.4371	71.469	120.661	107.815	99.4324	121.599	107.8	38.7189	78.6482	69.5818	92.1524	51.3309	129.187	105.926	109.774	18.6552	27.9028	87.8991	34.1023	88.2721	72.0502	105.319	108.911	94.1709	74.5483	82.5578	143.779	77.2334	40.6692	118.484	95.3194	91.5756	128.962	121.451	60.9557	162.827
13.7023	80.9091	35.8983	21.4819	33.8998	48.0263	68.5463	88.5184	42.1994	90.7589	96.7161	150.993	60.6425	52.3037	61.176	0	91.6781	21.2918	82.1331	43.6402	137.854	71.4993	104.839	99.9072	104.776	95.1727	71.3824	79.0918	97.1199	137.926	109.062	131.975	95.6081	83.3362	63.9017	107.994	66.8877	197.343	60.2435	125.685	110.447	131.87	61.5534	70.0755	93.3596	78.1021	108.584	85.1351	151.741	201.123
24.3596	42.8066	67.5634	38.806	61.0196	56.4377	82.167	20.5053	100.64	61.4627	74.552	53.9048	117.87	66.3063	91.2252	101.977	73.0741	68.3514	76.4865	124.705	51.7578	47.7639	80.1156	106.237	102.508	115.684	30.5925	104.461	57.5913	159.823	61.3861	158.563	99.1491	102.78	70.4428	54.8091	118.041	60.4475	128.541	158.77	122.192	59.1204	166.333	90.6841	117.247	141.595	197.765	55.6652	246.532	128.501
27.5274	7.96832	20.8796	116.957	63.3665	107.911	39.1781	60.1785	44.1268	93.19	66.763	44.0802	64.0351	85.9275	78.0778	72.6855	70.0762	55.4006	70.5195	64.6117	20.672	130.815	43.9979	62.4156	70.7018	42.6011	52.4442	85.9693	93.1036	98.5053	118.05	94.4631	66.8734	98.1071	63.4894	120.58	105.25	63.2562	93.2351	82.3095	75.0733	174.306	140.987	104.205	94.8368	220.215	61.0374	136.071	72.5094	147.048
77.3775	25.4986	80.3483	0	44.6485	61.6634	62.3526	48.4878	57.5086	88.4221	108.806	17.3853	85.5796	60.1493	123.032		84.0053	131.018	58.8358	23.237	48.8212	94.7106	125.806	103.46	86.7373	51.1214	131.409	27.6821	85.7682	65.5598	20.5994	56.0722	154.518	74.1485	131.766	52.1991	135.833	72.8953	119.961	145.816	19.7343	116.104	139.27	104.205	88.1424	108.439	58.068	134.768	123.495	168.601
23.6101		105.507	84.2856	48.8157	92.4951	38.6048	39.0675	72.1571	61.6982	51.1214		58.0783		86.5066			145.188	154.518	101.919		51.5681	60.1428	72.8953	46.8285	87.5855	61.1849	108.862	160.649	105.096	65.3044	40.0647		92.6857	158.621	65.1504	44.7312	105.25	115.263	34.5685	139.785	111.039		169.471	232.127	107.686	149.202		191.407	179.725

## Sheet: g
Source Data for Fig. 3c: Post-screen validation of top five drug candidates, which reduced curling to <50% of vehicle-treated levels.
Control + Vehicle	bcat-1 + Vehicle	bcat-1 + Metformin	bcat-1 + Enasidenib	bcat-1 + Nitisinone	bcat-1 + Ethosuximide	bcat-1 + Felodipine
0	13.3803	10.9091	8.28571	4.19162	12.4402	19.3768
0	18.3784	8.23529	5.79298	14.3519	1.40187	6.17419
0	23.4177	11.8056	7.26294	10.9375	3.52113	21.6129
0.8	13.0081	4.29688	9.7653	7.76699	3.125	11.586
0	21.7054	3.04569	3.3076	8.17308	9.4697	9.82634
1.25	7.76699	8.17308	4.84802	4.3956	14.5161	8.33623
0	7.28477	9.28962		3.6036	7.57576
0	8.24176			7.30337	4.62963
0				7.29167	10.4545

## Sheet: h
Source Data for Fig. 3d: Manual hand-counting served as a final confirmation that one of the top-performing drug candidates, metformin, significantly improves motor function in the bcat-1(RNAi) worm model of PD.
Control + Vehicle	bcat-1 + Vehicle	bcat-1 + Metformin
18.7906	25.2049	27.3802
26.4844	48.8188	23.7292
16.3819	30.4594	27.5969
15.8333	42.2727	21.325
15.9844	43.1094	23.4271
	31.817

## Sheet: i
Source Data for Fig. 3f: Curling was detected in cholinergic mutants unc-17 and cha-1 on day 8 indicating that the high-throughput curling assay can be applied beyond the bcat-1(RNAi) model to other genetic backgrounds that induce curling.
N2	cha-1	unc-17
0	12.5641	11.2069
0.877193	9.84849	20.1219
2.0303	11.658	13.1098
0	15.8416	12.2699
1.04082	14.5833	25.5102
0	11.9048	22.6994
1.29032	15.9483	15.5642
1.53165	17.6692	13.8686
0.699301	16.8572	13.2716
1.32558	22.7368	19.0789
0.7
1.4802
0

## Sheet: j
Source Data for Fig. 3g: Automated morphological analysis using continuous curvature values along the spine of Near-curled and Non-curled animals revealed bcat-1(RNAi) worms are significantly smaller than control worms.
Control	bcat-1
1.46429	1.30386
1.29168	1.33585
1.62806	1.41992
1.36942	1.52139
1.51785	1.1837
1.55784	1.7551
1.43155	1.57942
1.60667	1.65056
1.63038	1.47358
1.42894	1.15878
1.40244	1.44429
1.49525	1.42318
1.54399	1.34804
1.41648	1.37166
1.67502	1.74031
1.32153	1.09647
1.45219	1.27996
1.46066	1.37705
1.49293	1.1279
1.15404	1.3685
1.5917	1.57561
1.37556	1.59979
1.53441	1.3764
1.51581	1.35687
1.65233	1.25122
1.39081	1.4216
1.5704	1.41955
1.34339	1.39714
1.3232	1.23039
1.63987	1.37733
1.44141	1.39128
1.5186	1.38849
1.65252	1.4415
1.53441	1.52176
1.50483	1.36208
1.51302	1.3551
1.35994	1.49749
1.59774	1.43992
1.41946	1.45638
1.62266	1.58156
	1.51618
	1.42867
	1.46568
	1.13534
